# Supplementary material for: Reconstruction of the Evolutionary History of Saccharomyces cerevisiae x S. kudriavzevii Hybrids Based on Multilocus Sequence Analysis
Source: PLoS One. 2012 Sep 25;7(9):e45527. doi: 10.1371/journal.pone.0045527 (PMC3458055; doi:10.1371/journal.pone.0045527)
Supplement: Table S8 — List of depleted S. cerevisiae genes detected in MR25 and IF6 hybrids. The list shows genes found previously in hybrids characterized by Peris et al. [32] and compared against MR25 and IF6. Those genes depleted in MR25 and IF6 are indicated by X. (XLSX) [file pone.0045527.s011.xlsx]

## Sheet: Hoja1
Table S8. List of depleted S. cerevisiae genes detected in MR25 and IF6 hybrids. The list shows genes found previously in hybrids characterized by Peris et al. [32] and compared against MR25 and IF6. Those genes depleted in MR25 or IF6 are marked (X).
ORF name	Gene name	MR25	IF6	Gene function
YOL165C	AAD15	X		Putative aryl-alcohol dehydrogenase with similarity to P. chrysosporium aryl-alcohol dehydrogenase
YFL057C	AAD16	X		Putative aryl-alcohol dehydrogenase with similarity to P. chrysosporium aryl-alcohol dehydrogenase
YFL056C	AAD6	X		Putative aryl-alcohol dehydrogenase with similarity to P. chrysosporium aryl-alcohol dehydrogenase, involved in the oxidative stress response
YLR155C	ASP3-1	X	X	Cell-wall L-asparaginase II, involved in asparagine catabolism
YLR157C	ASP3-2	X	X	Cell-wall L-asparaginase II, involved in asparagine catabolism
YLR158C	ASP3-3	X	X	Cell-wall L-asparaginase II, involved in asparagine catabolism
YLR160C	ASP3-4	X	X	Cell-wall L-asparaginase II, involved in asparagine catabolism
YOL164W	BDS1	X	X	Bacterially-derived sulfatase required for use of alkyl- and aryl-sulfates as sulfur sources
YER172C	BRR2	X		RNA-dependent ATPase RNA helicase (DEIH box)
YFL025C	BST1	X		GPI inositol deacylase of the ER that negatively regulates COPII vesicle formation, prevents production of vesicles with defective subunits, required for proper discrimination between resident ER proteins and Golgi-bound cargo molecules
YHR053C	CUP1-1	X	X	Metallothionein, binds copper and mediates resistance to high concentrations of copper and cadmium
YHR055C	CUP1-2	X	X	Metallothionein, binds copper and mediates resistance to high concentrations of copper and cadmium
YDR039C	ENA2	X	X	P-type ATPase sodium pump, involved in Na+ efflux to allow salt tolerance
YDR038C	ENA5	X	X	Protein with similarity to P-type ATPase sodium pumps, member of the Na+ efflux ATPase family
YFL041W	FET5	X		Multicopper oxidase, integral membrane protein with similarity to Fet3p
YDR534C	FIT1	X		Mannoprotein that is incorporated into the cell wall via a glycosylphosphatidylinositol (GPI) anchor, involved in the retention of siderophore-iron in the cell wall
YAR050W	FLO1	X		Lectin-like protein involved in flocculation, cell wall protein that binds to mannose chains on the surface of other cells, confers floc-forming ability that is chymotrypsin sensitive and heat resistant
YHR211W	FLO5			Lectin-like cell wall protein (flocculin) involved in flocculation, binds to mannose chains on the surface of other cells, confers floc-forming ability that is chymotrypsin resistant but heat labile
YAL063C	FLO9	X		Lectin-like protein with similarity to Flo1p, thought to be expressed and involved in flocculation
YGL051W	MST27	X		Putative integral membrane protein, involved in vesicle formation
YAR033W	MST28	X	X	Putative integral membrane protein, involved in vesicle formation
YGL053W	PRM8	X	X	Pheromone-regulated protein with 2 predicted transmembrane segments and an FF sequence, a motif involved in COPII binding
YAR031W	PRM9	X	X	Pheromone-regulated protein with 3 predicted transmembrane segments and an FF sequence, a motif involved in COPII binding
YOR101W	RAS1	X		GTPase involved in G-protein signaling in the adenylate cyclase activating pathway, plays a role in cell proliferation
YAL065C-A	TDA8	X	X	Putative protein of unknown function; YAL064C-A is not an essential gene
YAR061W	YAR061W	X		Hypothetical protein
YER188W	YER188W	X	X	Hypothetical protein
YAR062W	YAR062W	X		Hypothetical protein
YEL074W	YEL074W	X		Hypothetical protein
YAL064W	YAL064W	X		Protein of unknown function
YNR065C	YNR065C	X		Protein of unknown function
YFL067W	YFL067W	X	X	Protein of unknown function, down-regulated at low calcium levels
YFR026C	YFR026C	X		Putative protein of unknown function
YHR054C	YHR054C	X	X	Putative protein of unknown function
YHR213W	YHR213W	X		Putative protein of unknown function
YIL014C-A	YIL014C-A	X		Putative protein of unknown function
YLR156W	YLR156W	X	X	Putative protein of unknown function, exhibits a two-hybrid interaction with Jsn1p in a large-scale analysis
YLR159W	YLR159W	X	X	Putative protein of unknown function
YLR161W	YLR161W	X	X	Putative protein of unknown function
YOL162W	YOL162W	X	X	Putative protein of unknown function
YOL163W	YOL163W	X		Putative protein of unknown function
YHL008C	YHL008C	X		Putative protein of unknown function, may be involved in the uptake of chloride ions
YLR282C	YLR282C			Dubious open reading frame unlikely to encode a functional protein, based on available experimental and comparative sequence data; deletion mutation confers an increase in Ty1 transposition
YAR009C	YAR009C	X	X	Retrotransposon TYA Gag and TYB Pol genes
YBR012W-B	YBR012W-B			Retrotransposon TYA Gag and TYB Pol genes
YHR214C-B	YHR214C-B	X	X	Retrotransposon TYA Gag and TYB Pol genes
YJR027W	YJR027W	X	X	Retrotransposon TYA Gag and TYB Pol genes
YJR029W	YJR029W	X	X	Retrotransposon TYA Gag and TYB Pol genes
YML039W	YML039W	X	X	Retrotransposon TYA Gag and TYB Pol genes
YML045W	YML045W	X	X	Retrotransposon TYA Gag and TYB Pol genes
YMR045C	YMR045C	X	X	Retrotransposon TYA Gag and TYB Pol genes
YMR050C	YMR050C	X		Retrotransposon TYA Gag and TYB Pol genes
YAR010C	YAR010C	X	X	Retrotransposon TYA Gag gene co-transcribed with TYB Pol
YBL005W-A	YBL005W-A	X	X	Retrotransposon TYA Gag gene co-transcribed with TYB Pol
YBR012W-A	YBR012W-A	X	X	Retrotransposon TYA Gag gene co-transcribed with TYB Pol
YJL114W	YJL114W	X	X	Retrotransposon TYA Gag gene co-transcribed with TYB Pol
YJR026W	YJR026W	X	X	Retrotransposon TYA Gag gene co-transcribed with TYB Pol
YML040W	YML040W	X	X	Retrotransposon TYA Gag gene co-transcribed with TYB Pol
YMR051C	YMR051C	X	X	Retrotransposon TYA Gag gene co-transcribed with TYB Pol
YAR047C	YAR047C	X	X	unknown
YGL052W	YGL052W	X		unknown
