# Supplementary material for: Reconstruction of the Evolutionary History of Saccharomyces cerevisiae x S. kudriavzevii Hybrids Based on Multilocus Sequence Analysis
Source: PLoS One. 2012 Sep 25;7(9):e45527. doi: 10.1371/journal.pone.0045527 (PMC3458055; doi:10.1371/journal.pone.0045527)
Supplement: Table S9 — Gene Ontology terms enriched in MR25 and IF6 using the S. kudriavzevii genes maintained in each genome. Significant GO terms (p-value <0.05) were represented. (XLSX) [file pone.0045527.s012.xlsx]

## Sheet: Hoja1
Table S9. Gene Ontology terms enriched in MR25 and IF6 using the S. kudriavzevii genes maintained in each genome. Significant GO terms (p-value < 0.05) were represented
HYBRID STRAIN IF6
Biological process GO Term	GO ref	p-Value	Nr of genes
cellular process	GO:0009987	5.27e-07	2873
small molecule metabolic process	GO:0044281	4.25e-05	531
biological regulation	GO:0065007	0.000172	968
cellular response to stimulus	GO:0051716	0.00159	532
transport	GO:0006810	0.00162	757
response to stimulus	GO:0050896	0.00205	674
establishment of localization	GO:0051234	0.00241	776
cellular protein modification process	GO:0006464	0.00293	416
protein modification process	GO:0036211	0.00293	416
localization	GO:0051179	0.00425	833
cellular nitrogen compound metabolic process	GO:0034641	0.00444	1207
nitrogen compound metabolic process	GO:0006807	0.00472	1215
heterocycle metabolic process	GO:0046483	0.014	256
cellular component organization	GO:0016043	0.0212	1072
purine-containing compound metabolic process	GO:0072521	0.0251	147
nucleobase-containing compound metabolic process	GO:0006139	0.034	1145
cellular catabolic process	GO:0044248	0.0343	450
Cellular component GO Trem	GO ref	p-Value	Nr of genes
macromolecular complex	GO:0032991	5.862e-21	1194
protein complex	GO:0043234	1.0166e-20	877
organelle part	GO:0044422	1.8684e-20	1632
intracellular organelle part	GO:0044446	1.8684e-20	1632
organelle	GO:0043226	2.4581e-18	2338
intracellular organelle	GO:0043229	2.4581e-18	2338
cell	GO:0005623	5.0083e-17	2889
cell part	GO:0044464	5.0083e-17	2889
membrane-bounded organelle	GO:0043227	6.8039e-12	2175
intracellular membrane-bounded organelle	GO:0043231	6.8039e-12	2175
membrane-enclosed lumen	GO:0031974	4.3947e-11	675
organelle lumen	GO:0043233	5.1472e-10	645
intracellular organelle lumen	GO:0070013	5.1472e-10	645
nucleoplasm	GO:0005654	2.0801e-08	202
nucleoplasm part	GO:0044451	8.767e-07	176
non-membrane-bounded organelle	GO:0043228	1.46e-05	686
intracellular non-membrane-bounded organelle	GO:0043232	1.46e-05	686
nuclear lumen	GO:0031981	0.0005294	474
replication fork	GO:0005657	0.0012312	43
mitochondrial matrix	GO:0005759	0.001955	141
mitochondrial part	GO:0044429	0.0019923	350
DNA-directed RNA polymerase III complex	GO:0005666	0.0076872	17
organelle membrane	GO:0031090	0.0083155	623
ribosome	GO:0005840	0.0095324	174
nuclear chromosome	GO:0000228	0.0096824	170
cell periphery	GO:0071944	0.0123112	346
nuclear chromosome part	GO:0044454	0.0139693	154
chromosomal part	GO:0044427	0.0156651	204
chromosome	GO:0005694	0.0199474	223
nuclear DNA-directed RNA polymerase complex	GO:0055029	0.0231323	66
ribosomal subunit	GO:0044391	0.0319949	148
protein-DNA complex	GO:0032993	0.0324627	40
Molecular process GO Term	GO ref	p-Value	Nr of genes
catalytic activity	GO:0003824	3.502e-08	1294
transferase activity	GO:0016740	0.0050576	463
HYBRID STRAIN MR25
Biological process GO Term	GO ref	p-Value	Nr of genes
biological regulation	GO:0065007	4.6675e-24	1318
regulation of biological process	GO:0050789	3.9665e-19	1157
regulation of cellular process	GO:0050794	8.6332e-18	1113
cellular response to stimulus	GO:0051716	1.5965e-16	720
cellular catabolic process	GO:0044248	8.5136e-15	616
organelle organization	GO:0006996	1.6412e-14	1042
cellular component organization	GO:0016043	5.0836e-14	1443
cellular protein modification process	GO:0006464	1.022e-13	559
protein modification process	GO:0036211	1.022e-13	559
cellular component organization at cellular level	GO:0071842	2.0823e-12	1266
cellular process	GO:0009987	4.1969e-12	3779
regulation of metabolic process	GO:0019222	1.1351e-11	831
response to stimulus	GO:0050896	6.5297e-11	892
cell cycle	GO:0007049	7.7367e-11	551
cellular nitrogen compound metabolic process	GO:0034641	2.198e-10	1598
nucleobase-containing compound metabolic process	GO:0006139	2.3384e-10	1526
cell cycle process	GO:0022402	5.4554e-10	480
cellular response to stress	GO:0033554	5.4554e-10	480
small molecule metabolic process	GO:0044281	5.4995e-10	687
nitrogen compound metabolic process	GO:0006807	8.4483e-10	1606
regulation of macromolecule metabolic process	GO:0060255	1.1659e-09	753
regulation of cellular metabolic process	GO:0031323	1.6603e-09	790
regulation of primary metabolic process	GO:0080090	2.2424e-09	785
catabolic process	GO:0009056	4.1658e-08	696
localization	GO:0051179	4.3709e-08	1093
positive regulation of cellular process	GO:0048522	1.973e-07	338
positive regulation of biological process	GO:0048518	2.9007e-07	343
cellular component organization or biogenesis	GO:0071840	3.5648e-07	1660
transcription from RNA polymerase II promoter	GO:0006366	5.2228e-07	398
positive regulation of cellular metabolic process	GO:0031325	5.4704e-07	297
positive regulation of metabolic process	GO:0009893	6.1654e-07	300
establishment of localization	GO:0051234	6.4741e-07	1010
RNA metabolic process	GO:0016070	6.8231e-07	1071
cell communication	GO:0007154	8.8723e-07	337
response to stress	GO:0006950	9.0817e-07	605
cellular component organization or biogenesis at cellular level	GO:0071841	1.4e-06	1583
regulation of gene expression	GO:0010468	1.8e-06	655
RNA biosynthetic process	GO:0032774	1.9e-06	603
transport	GO:0006810	2e-06	981
cell cycle phase	GO:0022403	2.1e-06	380
cell division	GO:0051301	2.1e-06	261
transcription, DNA-dependent	GO:0006351	2.2e-06	602
regulation of transcription from RNA polymerase II promoter	GO:0006357	2.9e-06	334
macromolecule catabolic process	GO:0009057	3.9e-06	315
positive regulation of macromolecule metabolic process	GO:0010604	6.2e-06	288
regulation of nitrogen compound metabolic process	GO:0051171	9.2e-06	622
nucleobase, nucleoside and nucleotide metabolic process	GO:0055086	1e-05	344
regulation of biosynthetic process	GO:0009889	1.01e-05	672
regulation of cellular biosynthetic process	GO:0031326	1.01e-05	672
lipid metabolic process	GO:0006629	1.17e-05	256
M phase	GO:0000279	1.64e-05	314
positive regulation of biosynthetic process	GO:0009891	1.65e-05	265
positive regulation of cellular biosynthetic process	GO:0031328	1.65e-05	265
cellular macromolecule catabolic process	GO:0044265	1.72e-05	293
regulation of macromolecule biosynthetic process	GO:0010556	1.74e-05	656
regulation of nucleobase-containing compound metabolic process	GO:0019219	1.81e-05	617
positive regulation of nitrogen compound metabolic process	GO:0051173	2.13e-05	242
cellular localization	GO:0051641	2.27e-05	654
regulation of cellular macromolecule biosynthetic process	GO:2000112	2.27e-05	654
cellular lipid metabolic process	GO:0044255	2.51e-05	219
positive regulation of nucleobase-containing compound metabolic process	GO:0045935	3.16e-05	240
mRNA metabolic process	GO:0016071	3.72e-05	250
positive regulation of RNA metabolic process	GO:0051254	4.12e-05	235
regulation of RNA metabolic process	GO:0051252	4.61e-05	559
macromolecule localization	GO:0033036	4.66e-05	595
chromosome organization	GO:0051276	6.61e-05	356
positive regulation of macromolecule biosynthetic process	GO:0010557	8.61e-05	242
macromolecular complex assembly	GO:0065003	9.19e-05	367
positive regulation of gene expression	GO:0010628	0.0001179	215
positive regulation of transcription, DNA-dependent	GO:0045893	0.0001436	214
phosphorus metabolic process	GO:0006793	0.0001713	337
phosphate-containing compound metabolic process	GO:0006796	0.0001713	337
establishment of localization in cell	GO:0051649	0.0001763	561
nucleic acid metabolic process	GO:0090304	0.0001789	1289
phosphorylation	GO:0016310	0.000183	266
negative regulation of biological process	GO:0048519	0.0001861	385
mitotic cell cycle	GO:0000278	0.0002012	286
regulation of transcription, DNA-dependent	GO:0006355	0.0002014	548
regulation of RNA biosynthetic process	GO:2001141	0.0002014	548
negative regulation of cellular process	GO:0048523	0.0002039	378
cellular response to chemical stimulus	GO:0070887	0.0003182	235
cytokinesis	GO:0000910	0.0005088	104
positive regulation of transcription from RNA polymerase II promoter	GO:0045944	0.0005839	181
macromolecular complex subunit organization	GO:0043933	0.0006417	433
intracellular transport	GO:0046907	0.0009627	518
negative regulation of metabolic process	GO:0009892	0.0010328	283
cellular response to nutrient levels	GO:0031669	0.0019133	112
negative regulation of cellular metabolic process	GO:0031324	0.0023303	278
nucleoside phosphate metabolic process	GO:0006753	0.0023869	241
nucleotide metabolic process	GO:0009117	0.0023869	241
signaling	GO:0023052	0.0029219	233
cellular macromolecular complex assembly	GO:0034622	0.0031925	331
DNA repair	GO:0006281	0.0032276	229
chromatin organization	GO:0006325	0.0040243	207
signal transduction	GO:0007165	0.0041152	231
response to DNA damage stimulus	GO:0006974	0.0044916	264
protein phosphorylation	GO:0006468	0.0045248	167
negative regulation of macromolecule metabolic process	GO:0010605	0.0050188	260
cellular ketone metabolic process	GO:0042180	0.0058538	352
nuclear-transcribed mRNA catabolic process	GO:0000956	0.0061808	85
heterocycle metabolic process	GO:0046483	0.0063096	320
regulation of biological quality	GO:0065008	0.0063096	320
response to nutrient levels	GO:0031667	0.006675	115
cellular nitrogen compound catabolic process	GO:0044270	0.0067687	127
heterocycle catabolic process	GO:0046700	0.0067687	127
negative regulation of transcription from RNA polymerase II promoter	GO:0000122	0.0078606	106
purine-containing compound metabolic process	GO:0072521	0.0097456	181
protein localization	GO:0008104	0.0101926	493
cellular macromolecular complex subunit organization	GO:0034621	0.0104763	397
carboxylic acid metabolic process	GO:0019752	0.0105946	329
oxoacid metabolic process	GO:0043436	0.0105946	329
vesicle-mediated transport	GO:0016192	0.0149603	314
mRNA catabolic process	GO:0006402	0.0151439	86
modification-dependent macromolecule catabolic process	GO:0043632	0.0154132	182
organic acid metabolic process	GO:0006082	0.0164113	329
cytokinetic process	GO:0032506	0.0171285	81
cellular protein catabolic process	GO:0044257	0.0201193	184
proteolysis involved in cellular protein catabolic process	GO:0051603	0.0201414	177
cellular response to extracellular stimulus	GO:0031668	0.0203624	114
cellular response to external stimulus	GO:0071496	0.0203624	114
cellular protein localization	GO:0034613	0.0206517	349
cellular component assembly	GO:0022607	0.0212018	516
protein complex assembly	GO:0006461	0.0230716	197
organelle fission	GO:0048285	0.0240759	176
negative regulation of gene expression	GO:0010629	0.028168	206
protein catabolic process	GO:0030163	0.0302197	192
cellular macromolecule localization	GO:0070727	0.0321468	364
protein complex biogenesis	GO:0070271	0.0332301	205
nucleoside triphosphate metabolic process	GO:0009141	0.034279	127
protein modification by small protein conjugation	GO:0032446	0.0393985	103
protein modification by small protein conjugation or removal	GO:0070647	0.0399566	130
modification-dependent protein catabolic process	GO:0019941	0.0410937	166
ubiquitin-dependent protein catabolic process	GO:0006511	0.0491606	165
Cellular component GO Term	GO ref	p-Value	Nr of genes
protein complex	GO:0043234	9.0279e-49	1168
macromolecular complex	GO:0032991	5.4588e-46	1584
organelle	GO:0043226	4.8515e-45	3117
intracellular organelle	GO:0043229	4.8515e-45	3117
organelle part	GO:0044422	7.8083e-38	2147
intracellular organelle part	GO:0044446	7.8083e-38	2147
cell	GO:0005623	6.9909e-28	3818
cell part	GO:0044464	6.9909e-28	3818
membrane-bounded organelle	GO:0043227	3.4266e-27	2888
intracellular membrane-bounded organelle	GO:0043231	3.4266e-27	2888
membrane-enclosed lumen	GO:0031974	1.058e-16	869
organelle lumen	GO:0043233	6.3205e-15	830
intracellular organelle lumen	GO:0070013	6.3205e-15	830
non-membrane-bounded organelle	GO:0043228	9.3501e-15	915
intracellular non-membrane-bounded organelle	GO:0043232	9.3501e-15	915
chromosome	GO:0005694	1.0566e-12	310
chromosomal part	GO:0044427	3.7063e-11	280
nucleus	GO:0005634	5.8308e-10	1626
nuclear chromosome	GO:0000228	1.8734e-09	229
nucleoplasm	GO:0005654	3.387e-09	246
organelle membrane	GO:0031090	5.4283e-09	833
nucleoplasm part	GO:0044451	5.8514e-09	218
intracellular	GO:0005622	1.5096e-08	3607
nuclear chromosome part	GO:0044454	6.97e-08	205
intracellular part	GO:0044424	2.31e-07	3589
nuclear lumen	GO:0031981	3.223e-07	617
mitochondrial part	GO:0044429	1.1e-06	456
mitochondrial matrix	GO:0005759	8.5e-06	179
cytoskeleton	GO:0005856	1.89e-05	191
cell periphery	GO:0071944	4.92e-05	450
ribosome	GO:0005840	7.22e-05	223
condensed chromosome	GO:0000793	0.0001076	99
cytoskeletal part	GO:0044430	0.0001746	178
endomembrane system	GO:0012505	0.0002921	443
microtubule	GO:0005874	0.0004796	58
organelle inner membrane	GO:0019866	0.0009048	199
Golgi membrane	GO:0000139	0.000933	115
mitochondrial inner membrane	GO:0005743	0.0009981	190
Golgi apparatus part	GO:0044431	0.0015817	144
chromatin	GO:0000785	0.0026217	114
proteasome complex	GO:0000502	0.0030752	43
ribosomal subunit	GO:0044391	0.0031134	187
condensed nuclear chromosome	GO:0000794	0.0045175	82
chromosome, centromeric region	GO:0000775	0.0064219	70
condensed chromosome kinetochore	GO:0000777	0.0074452	54
condensed chromosome, centromeric region	GO:0000779	0.0075653	58
nuclear DNA-directed RNA polymerase complex	GO:0055029	0.0077305	80
endoplasmic reticulum part	GO:0044432	0.0086041	282
preribosome	GO:0030684	0.0090066	118
kinetochore	GO:0000776	0.0102464	57
mitochondrial membrane part	GO:0044455	0.0110909	132
chromatin remodeling complex	GO:0016585	0.013951	113
DNA-directed RNA polymerase complex	GO:0000428	0.0145378	81
RNA polymerase complex	GO:0030880	0.0145378	81
nuclear chromatin	GO:0000790	0.0155795	97
cytosolic ribosome	GO:0022626	0.0165298	133
cytosolic part	GO:0044445	0.0188793	180
microtubule cytoskeleton	GO:0015630	0.0208792	102
Golgi apparatus	GO:0005794	0.0242586	184
nuclear outer membrane-endoplasmic reticulum membrane network	GO:0042175	0.0349721	270
extrinsic to membrane	GO:0019898	0.0392567	67
endoplasmic reticulum membrane	GO:0005789	0.0498031	260
Molecular function GO Term	GO ref	p-Value	Nr of genes
catalytic activity	GO:0003824	1.6356e-14	1686
protein binding	GO:0005515	3.2e-06	506
pyrophosphatase activity	GO:0016462	1.3e-05	308
hydrolase activity, acting on acid anhydrides	GO:0016817	1.3e-05	308
hydrolase activity, acting on acid anhydrides, in phosphorus-containing anhydrides	GO:0016818	1.3e-05	308
nucleoside-triphosphatase activity	GO:0017111	0.0001768	290
small molecule binding	GO:0036094	0.000198	791
purine nucleotide binding	GO:0017076	0.0006958	594
transcription factor binding transcription factor activity	GO:0000989	0.0011378	104
ribonucleotide binding	GO:0032553	0.0012863	589
purine ribonucleotide binding	GO:0032555	0.0012863	589
nucleotide binding	GO:0000166	0.001442	744
protein binding transcription factor activity	GO:0000988	0.0015532	111
purine ribonucleoside triphosphate binding	GO:0035639	0.0016368	587
RNA polymerase II transcription factor binding transcription factor activity	GO:0001076	0.0034528	52
adenyl nucleotide binding	GO:0030554	0.0051854	516
adenyl ribonucleotide binding	GO:0032559	0.0083882	512
ATP binding	GO:0005524	0.0106334	510
mRNA binding	GO:0003729	0.0150911	63
ATPase activity	GO:0016887	0.024938	190
enzyme regulator activity	GO:0030234	0.0393052	197
substrate-specific transporter activity	GO:0022892	0.0426368	280
sequence-specific DNA binding	GO:0043565	0.0463326	196
